# Supplementary material for: Green Extraction Strategies and Bioactivity of Rheum cordatum Losinsk: Antioxidant, Antimicrobial, and Molecular Docking Insights
Source: Plants (Basel). 2025 Apr 1;14(7):1071. doi: 10.3390/plants14071071 (PMC11991350; doi:10.3390/plants14071071)
Supplement: Supplementary file 1 [file plants-14-01071-s001.zip]

Archive with 1 entries (1 files):
- plants-3517900-supplementary.pdf
